# Supplementary material for: Enhanced Activity and Sustained Release of Protocatechuic Acid, a Natural Antibacterial Agent, from Hybrid Nanoformulations with Zinc Oxide Nanoparticles
Source: Int J Mol Sci. 2021 May 18;22(10):5287. doi: 10.3390/ijms22105287 (PMC8156785; doi:10.3390/ijms22105287)
Supplement: Supplementary file 1 [file ijms-22-05287-s001.zip]

Archive with 1 entries (1 files):
- ijms-1182188-supplementary.pdf
